# Supplementary material for: The Effect of Habitat on Insect Movements: Experimental Evidence from Wild-Caught Butterflies
Source: Insects. 2023 Aug 31;14(9):737. doi: 10.3390/insects14090737 (PMC10531938; doi:10.3390/insects14090737)
Supplement: Supplementary file 1 [file insects-14-00737-s001.zip]

Archive with 1 entries (1 files):
- insects-2579495-supplementary.pdf
